# Supplementary material for: Calculation and plotting of retinal nerve fiber paths based on Jansonius et al. 2009/2012 with an R program
Source: Data Brief. 2018 Feb 28;18:66–8. doi: 10.1016/j.dib.2018.02.065 (PMC5995751; doi:10.1016/j.dib.2018.02.065)
Supplement: Supplementary file 2 — Supplementary material [file mmc2.zip]

Archive with 1 entries (1 files):
- mmc2.R
