# Supplementary material for: Calculation and plotting of retinal nerve fiber paths based on Jansonius et al. 2009/2012 with an R program
Source: Data Brief. 2018 Feb 28;18:66–8. doi: 10.1016/j.dib.2018.02.065 (PMC5995751; doi:10.1016/j.dib.2018.02.065)
Supplement: Supplementary file 2 — Supplementary material [file mmc2.zip › mmc2.R]

# JansoniusPhi.R
#
# phiFunction from Jansonius et al. 2009 (doi:10.1016/j.visres.2009.04.029)
# 	and Jansonius et al. 2012 (doi:10.1016/j.exer.2012.10.008) with errata
#
# Implemented in "R" <http://www.r-project.org>
# Coordinates are in degrees visual angle
#s
# This source code prioritises clarity & simplicity over speed.
#
# ©2018 Michael Bach <michael.bach@uni-freiburg.de>


bb = function(phi0) {  # equation (5)
  phi0 = ifelse(phi0 > 180, 360 - phi0, phi0)
  betaS = -1.9;  betaI = 0.7
  return(ifelse(phi0 > 0, 
                exp(betaS + 3.9 * tanh(-(phi0 - 121) / 14)),
                -exp(betaI + 1.5 * tanh(-(-phi0 - 90) / 25))
                )
          )
}

cc = function(phi0) {#equation (3), after erratum: equation (4)
  phi0 = ifelse(phi0 > 180, 360 - phi0, phi0)
  return(ifelse(phi0 > 0, 
                1.9 + 1.4 * tanh((phi0 - 121) / 14), 
                1.0 + 0.5 * tanh((-phi0 - 90) / 25)
                )
         )
}

phi = function(phi0, r) {
  r0 = 4
  return(phi0 + bb(phi0) * (r - r0)^cc(phi0))	
}
