# Supplementary material for: Calculation and plotting of retinal nerve fiber paths based on Jansonius et al. 2009/2012 with an R program
Source: Data Brief. 2018 Feb 28;18:66–8. doi: 10.1016/j.dib.2018.02.065 (PMC5995751; doi:10.1016/j.dib.2018.02.065)
Supplement: Supplementary file 3 — Supplementary material [file mmc3.zip › mmc3.R]

# phiFunction-demoPlot.R
#
# plots retinal nerve fibres using the function defined in "phiFunction-definition.R"
# This source code prioritises clarity over speed.
#
# ©2018 Michael Bach <michael.bach@uni-freiburg.de>


## helper function: transform to cartesian coordinates centered on macula
phiRetinal = function(phi0, r) {
  phiInRadians = phi(phi0, r) / 180.0 * pi
  x = r * cos(phiInRadians) + 15;  y = r * sin(phiInRadians) + 2 # position of ONH: 15° out, 2° up
  return(data.frame(x=x, y=y)) # returning x & y coordinates
}


## main function
# Ranges to plot
rStart = 4.01 # needs to be just outside the ONH
deltaR = 0.1 # resolution of 0.1° is good enough here
# top & bottom fibers separateley
phi0sequence = c(seq(from=10, to=190, by=10), seq(from=-10, to=-160, by=-10))
maxDegrees = 30;  maxDegreesSq = maxDegrees^2

# empty plot, setting up all pertinent properties
plot(x=NaN, y=NaN, type="n", xlim=c(-maxDegrees, maxDegrees), ylim=c(-maxDegrees, maxDegrees), 
     bty="n", las=1, xaxs="i", yaxs="i", pty="s", asp=1, xaxt="n", yaxt="n", xlab="", ylab="")

#draw all fibers, starting with phi0 from the optic nerve head
for (phi0 in phi0sequence) {
  i = 0;  x = array();  y = array()
  repeat { # calculate one fibre along its path
  	r =  rStart + i * deltaR
    p = phiRetinal(phi0, r)
    i = i + 1
    x[i] = p$x;  y[i] = p$y # arrays to gather coordinates for plotting
	# clip outside 30° of eccentricity
    if ((p$x^2 + p$y^2) > maxDegreesSq) break 
	# terminating condition top
    if ((phi0 > 0) && (p$y <= 0.5)) break
	# terminating condition bottom
    if ((phi0 <= 0) && (p$y >= -0.5) && (r > 10)) break
  }
  lines(x=x, y=y, type="l", lwd=3)  # plot one fiber
}
